# Supplementary material for: Factors Determining the Agreement between Aerobic Threshold and Point of Maximal Fat Oxidation: Follow-Up on a Systematic Review and Meta-Analysis on Association
Source: Int J Environ Res Public Health. 2022 Dec 27;20(1):453. doi: 10.3390/ijerph20010453 (PMC9819531; doi:10.3390/ijerph20010453)
Supplement: Supplementary file 1 [file ijerph-20-00453-s001.zip]

Archive with 6 entries (6 files):
- ijerph-2007193-supplementary/Aggregated data 20 Sept.xlsx
- ijerph-2007193-supplementary/BA_analysis 17Oct2022.Rmd
- ijerph-2007193-supplementary/forester2.R
- ijerph-2007193-supplementary/ijerph-2007193-supplementary.pdf
- ijerph-2007193-supplementary/LoA Criteria_per article.xlsx
- ijerph-2007193-supplementary/loa_maker.R
