# Supplementary material for: Factors Determining the Agreement between Aerobic Threshold and Point of Maximal Fat Oxidation: Follow-Up on a Systematic Review and Meta-Analysis on Association
Source: Int J Environ Res Public Health. 2022 Dec 27;20(1):453. doi: 10.3390/ijerph20010453 (PMC9819531; doi:10.3390/ijerph20010453)
Supplement: Supplementary file 1 [file ijerph-20-00453-s001.zip › ijerph-2007193-supplementary/Aggregated data 20 Sept.xlsx]

## Sheet: Sheet 1
Trial	Trial ID	Sample	Group within trial	N	Measurment_unit_correlation	Gender	Physical level	Ergometer	Mean_FATmax	SD_FATmax	Mean_AeT	SD_AeT	LoA_todivideby1.96forSD	Measurment_unit_SMD	r_for_SMD	HR_VO2	AeT detection method	VO2max protocol	FATmax detection method	FATmax protocol
1	Achten at al., (2004) a	1	1	33	b/min	Male	Active	Cycle	73.4	8				%HRmax		HR	Lactate	Short	Visual	Identical
1	Achten at al., (2004) b	1	2	33	L/min	Male	Active	Cycle	63	8.6	60.9	5.2		%VO2max		VO2	Lactate	Short	Visual	Identical
3	Bircher et al., (2005a) a	2	3	48	ml/min/kg	Male	Active	Cycle	22.47	8.01	27.73	11		ml/min/kg	0.56	VO2	Lactate	Short	Visual	Identical
3	Bircher et al., (2005a) b	2	4	48	b/min	Male	Active	Cycle	106	21	118	30		b/min	0.43	HR	Lactate	Short	Visual	Identical
3	Bircher et al., (2005a) c	2	5	48	b/min	Male	Active	Cycle	135	26	127	23		b/min	0.37	HR	Lactate	Long	Visual	Identical
3	Bircher et al., (2005a) d	2	6	48	ml/min/kg	Male	Active	Cycle	32.5	11.84	27.39	12.56		ml/min/kg	0.43	VO2	Lactate	Long	Visual	Identical
3	Bircher et al., (2005a) e	3	7	30	ml/min/kg	Female	Active	Cycle	21.57	6.09	25.76	8.99		ml/min/kg	0.57	VO2	Lactate	Short	Visual	Identical
3	Bircher et al., (2005a) f	3	8	30	b/min	Female	Active	Cycle	113	19	123.9	20.3		b/min	0.39	HR	Lactate	Short	Visual	Identical
3	Bircher et al., (2005a) g	3	9	30	b/min	Female	Active	Cycle	140	23	125	18.7		b/min	0.46	HR	Lactate	Long	Visual	Identical
3	Bircher et al., (2005a) h	3	10	30	ml/min/kg	Female	Active	Cycle	31.36	9.28	26.32	10		ml/min/kg	0.73	VO2	Lactate	Long	Visual	Identical
4	Emerenziani et al., (2018) c	4	11	52	b/min	Female	Inactive	Treadmill	121.6	17.33	123.3	16		b/min	0.94	HR	Gas analysis	Short	Mathematical	Identical
4	Emerenziani et al., (2018) a	4	12	52	ml/min/kg	Female	Inactive	Treadmill	14.7	2.37	15.13	2.17		ml/min/kg	0.82	VO2	Gas analysis	Short	Mathematical	Identical
4	Emerenziani et al., (2018) d	4	13	52	%HRmax	Female	Inactive	Treadmill	69.13	9.07	68.87	8.87		%HRmax	0.93	HR	Gas analysis	Short	Mathematical	Identical
4	Emerenziani et al., (2018) b	4	14	52	%VO2max	Female	Inactive	Treadmill	70.43	11.43	72.87	10.4		%VO2max	0.76	VO2	Gas analysis	Short	Mathematical	Identical
6	Gonzalez-Haro (2011) a	5	15	11	%VO2max	Male	Active	Cycle	52.3	7.2	67.3	12.9	32	%VO2max		VO2	Lactate	Long	Mathematical	Identical
6	Gonzalez-Haro (2011) b	6	16	11	%VO2max	Male	Active	Cycle	52	5.7	63.7	5.8	11.9	%VO2max		VO2	Lactate	Long	Mathematical	Identical
8	Michallet et al., (2008) a	7	18	14	L/min		Active	Cycle	1.4	0.4	1.7	0.6		L/min	0.95	VO2	Gas analysis	Short	Mathematical	Additional
8	Michallet et al., (2008) b	7	19	14	L/min		Active	Cycle	1.4	0.4	1.6	0.4		L/min	0.52	VO2	Lactate	Short	Mathematical	Additional
9	Nikolovski et al., (2021) a	8	20	22	ml/min/kg	Male	Active	Cycle	21.34	3.64	22.15	4.84		ml/min/kg	0.8	VO2	Gas analysis	Short	Mathematical	Identical
9	Nikolovski et al., (2021) b	8	30	22	%VO2max	Male	Active	Cycle	45.7	10.9	46.9	12		%VO2max	0.861819	VO2	Gas analysis	Short	Mathematical	Identical
9	Nikolovski et al., (2021) c	8	21	22	%HRmax	Male	Active	Cycle	61.52	7.24	63.38	9.75		%HRmax	0.73	HR	Gas analysis	Short	Mathematical	Identical
10	Peric et al., (2018) a	9	22	57	ml/min/kg	Male	Active	Treadmill	24.74	5.52	23.95	5.32		ml/min/kg	0.88	VO2	Gas analysis	Short	Visual	Identical
10	Peric et al., (2018) b	9	28	57	%VO2max	Male	Active	Treadmill	48.8	13.6441	47.2	13.2758		%VO2max	0.907222	VO2	Gas analysis	Short	Visual	Identical
11	Peric et al., (2020) a	10	23	19	ml/min/kg	Male	Inactive	Treadmill	17.23	1.02	17.32	1.1		ml/min/kg	0.89	VO2	Gas analysis	Short	Visual	Identical
11	Peric et al., (2020) b	10	29	19	%VO2max	Male	Inactive	Treadmill	42.9	3.07113	43.2	3.2437		%VO2max	0.921449	VO2	Gas analysis	Short	Visual	Identical
12	Rynders et al., (2011) a	11	24	74	ml/min/kg	Male	Inactive	Cycle	14	7.3	15.4	5.7		ml/min/kg	0.77	VO2	Lactate	Short	Visual	Identical
12	Rynders et al., (2011) b	12	25	74	ml/min/kg	Female	Inactive	Cycle	11.4	7.5	12.7	5.8		ml/min/kg	0.85	VO2	Lactate	Short	Visual	Identical
13	Venables et al., (2004) a	13	26	157	%VO2max	Male	Inactive	Treadmill	45	12.53	63	12.53		%VO2max	0.2	VO2	Gas analysis	Short	Visual	Identical
13	Venables et al., (2004) b	14	27	143	%VO2max	Female	Inactive	Treadmill	52	11.958	67	11.958		%VO2max	0.23	VO2	Gas analysis	Short	Visual	Identical
14	Zurbuchen et al., (2020) a	15	38	22	ml/min/kg	Male	Active	Cycle	30.05	6.2	36.75	5.75		ml/min/kg	0.769183	VO2	Gas analysis	Short	Mathematical	Additional
14	Zurbuchen et al., (2020) b	15	39	22	%VO2max	Male	Active	Cycle	52.65	8.8	63.95	6.2		%VO2max	0.356169	VO2	Gas analysis	Short	Mathematical	Additional
15	Chavez-Guevara et al., (2022) a	16	42	18	ml/min/kg	Male	Inactive	Treadmill	13.13	1.81	14.37	2.05		ml/min/kg	0.73	VO2	Gas analysis	Short	Visual	Identical
15	Chavez-Guevara et al., (2022) b	16	43	18	%VO2max	Male	Inactive	Treadmill	36.61	6.09	39.66	6.62		%VO2max	0.82	VO2	Gas analysis	Short	Visual	Identical
15	Chavez-Guevara et al., (2022) c	16	44	18	ml/min/kg	Male	Inactive	Treadmill	13.13	1.81	15.26	3.08		ml/min/kg	0.71	VO2	Lactate	Short	Visual	Identical
15	Chavez-Guevara et al., (2022) d	16	45	18	%VO2max	Male	Inactive	Treadmill	36.61	6.09	42.55	10.33		%VO2max	0.8	VO2	Lactate	Short	Visual	Identical
