# Supplementary material for: Factors Determining the Agreement between Aerobic Threshold and Point of Maximal Fat Oxidation: Follow-Up on a Systematic Review and Meta-Analysis on Association
Source: Int J Environ Res Public Health. 2022 Dec 27;20(1):453. doi: 10.3390/ijerph20010453 (PMC9819531; doi:10.3390/ijerph20010453)
Supplement: Supplementary file 1 [file ijerph-20-00453-s001.zip › ijerph-2007193-supplementary/BA_analysis 17Oct2022.Rmd]

---
title: "Agreement between Aerobic Threshold and Point of Maximal Fat Oxidation:  Systematic
  Review and Meta-Analyses"
date: "17 Oct 2022"
output: 
  bookdown::word_document2
always_allow_html: true
#    reference_docx: template.docx
#bibliography: CA.bib  
---

```{r setup, include=F}
knitr::opts_chunk$set(echo = FALSE,message = FALSE, warning = FALSE, include=T, cache=F,  dev=c('png','postscript'),dpi=300)

library(dplyr)
library(readxl)
library(clubSandwich)
library(metafor)

data <- read_excel("Aggregated data 20 Sept.xlsx", sheet=1)
data<-dplyr::rename(data,  Correlation= r_for_SMD)
data<-dplyr::rename(data,  Outcome= Measurment_unit_SMD)

#impute r from SD of AerT, FATmax, and their differences.
data$Correlation[data$`Group within trial`==15]<-
  (data$SD_FATmax[data$`Group within trial`==15]^2 +
     data$SD_AeT[data$`Group within trial`==15]^2 - 
     (data$LoA_todivideby1.96forSD[data$`Group within trial`==15]/1.96)^2)/
  (2*data$SD_FATmax[data$`Group within trial`==15]*data$SD_AeT[data$`Group within trial`==15])

data$Correlation[data$`Group within trial`==16]<-
  (data$SD_FATmax[data$`Group within trial`==16]^2 +
     data$SD_AeT[data$`Group within trial`==16]^2 - 
     (data$LoA_todivideby1.96forSD[data$`Group within trial`==16]/1.96)^2)/
  (2*data$SD_FATmax[data$`Group within trial`==16]*data$SD_AeT[data$`Group within trial`==16])


data_1 <- subset(data, Outcome=="ml/min/kg")
data_2 <- subset(data, Outcome=="%VO2max")


library(vtable)
st(data_1, vars="Correlation", add.median = TRUE)
st(data_2, vars="Correlation", add.median = TRUE)

#RHO estimation to be used in the main analysis (i.e., median) and sensitivity analysis (0.1) to account for multiple ES deriving from the same individual
rho_1 <- median(data_1$Correlation[!is.na(data_1$Correlation)])
rho_2 <- median(data_2$Correlation[!is.na(data_2$Correlation)])
rho_1_sensitivity <- 0.1
rho_2_sensitivity <- 0.1															   


#estimation of the r between AerT and FATmax of one study having missing information
data$Correlation[data$`Group within trial`==2]<-median(data_2$Correlation[!is.na(data_2$Correlation)])

data<-subset(data,!HR_VO2=="HR")
data<-subset(data,!Outcome=="L/min")


#Calculation of the mean bias and relative sd from means, sds and correlations
data$bias <- data$Mean_FATmax - data$Mean_AeT
data$sd2 <- data$SD_FATmax^2 + data$SD_AeT^2 - 2*data$Correlation*data$SD_FATmax*data$SD_AeT
#Calculation of the bias's sd from LOA
data$sd2<-ifelse(data$`Group within trial`==15,(data$LoA_todivideby1.96forSD/1.96)^2,data$sd2)
data$sd2<-ifelse(data$`Group within trial`==16,(data$LoA_todivideby1.96forSD/1.96)^2,data$sd2)

data$sd <- sqrt(data$sd2)
data$V_bias <- data$sd2/data$N
data$logs2 <- log(data$sd2) + 1/(data$N - 1)
data$V_logs2 <- 2/(data$N - 1)
data<-dplyr::rename(data,sample=Sample)

data_1 <- subset(data, Outcome=="ml/min/kg")
data_2 <- subset(data, Outcome=="%VO2max")

```


```{r}

## Functions needed: these is one function required. This function calls two other packages. 
source("loa_maker.R")
```


## Data 1 Analysis (ml/min/kg)


```{r}
result <- loa_maker(sample = data_1$sample, bias = data_1$bias,V_bias = data_1$V_bias,
                    logs2 = data_1$logs2,V_logs2 = data_1$V_logs2, rho = rho_1)


pooled_bias = result[4]
pooled_sd = sqrt(result[5] + result[6])
LOA_L <- result[7]
LOA_U <- result[8]
CI_L <- result[9]
CI_U <- result[10]


```


```{r, fig.width=8,fig.height=5.5}


x <- seq(-20,20,length=200)
hx <- dnorm(x,data_1$bias[1],sd=data_1$sd[1])
plot(x, hx, type = "l", lty = 2, col='gray',xlab="Difference",ylab="Density", ylim = c(0,.8))

for (i in 2:(length(data_1$bias)-1)) {
	hx <- dnorm(x,data_1$bias[i],sd=data_1$sd[i])
	lines(x, hx, type = "l", lty = 2,col='gray')
}

hx <- dnorm(x,pooled_bias,pooled_sd)
lines(x,hx,lty=1,col='black')

abline(v=c(LOA_L,LOA_U), lty = 1, col = 'black')

abline(v=c(CI_L, CI_U), lty=2, col = 'black')

```


## Data 2 Analysis (%VO2max)


```{r, fig.width=8,fig.height=5.5}


result <- loa_maker(sample = data_2$sample, bias = data_2$bias,V_bias = data_2$V_bias,
                    logs2 = data_2$logs2,V_logs2 = data_2$V_logs2, rho = rho_2)


pooled_bias = result[4]
pooled_sd = sqrt(result[5] + result[6])
LOA_L <- result[7]
LOA_U <- result[8]
CI_L <- result[9]
CI_U <- result[10]

x <- seq(-40,30,length=200)
hx <- dnorm(x,data_2$bias[1],sd=data_2$sd[1])
plot(x, hx, type = "l", lty = 2, col='gray',xlab="Difference",ylab="Density", ylim = c(0,.4))

for (i in 2:(length(data_2$bias)-1)) {
	hx <- dnorm(x,data_2$bias[i],sd=data_2$sd[i])
	lines(x, hx, type = "l", lty = 2,col='gray')
}

hx <- dnorm(x,pooled_bias,pooled_sd)
lines(x,hx,lty=1,col='black')

abline(v=c(LOA_L,LOA_U), lty = 1, col = 'black')

abline(v=c(CI_L, CI_U), lty=2, col = 'black')


```

# Sub-groups


```{r fig.width=8,fig.height=4}

###outliers detection###
par(mfrow=c(1,2))
boxplot(bias~Outcome, dat =data_1);title("ml/min/kg")
boxplot(bias~Outcome, dat =data_2);title("%VO2max")
library(outliers)
grubbs.test(data_1$bias)
grubbs.test(data_2$bias)

data_1_outlier <- subset(data_1, bias<5)
data_1_outlier_excluded <- subset(data_1, bias>5)
stdname1<-data_1_outlier_excluded$`Trial ID`[1]
stdname2<-data_1_outlier_excluded$`Trial ID`[2]
data_2_outlier <- subset(data_2, bias> -17)
data_2_outlier_excluded <- subset(data_2, bias< -17)
stdname3<-data_2_outlier_excluded$`Trial ID`


```


The study excluded for "ml/min/kg" is `r stdname1` and `r stdname2`. The study excluded for "%VO2max" is `r stdname3`. 


```{r}
lf<-list()
subgrupos<-c("Gender","Gender","Physical level","Physical level","Ergometer","Ergometer","AeT method","AeT method","FAT max method","FATmax max method","VO2max protocol","VO2max protocol","FATmax protocol","FATmax protocol","All Studies","All Studies")


lf[[1]]<-cbind(subset(data_1, Gender=="Male"),Subset="Male")
lf[[2]]<-cbind(subset(data_1, Gender=="Female"),Subset="Female")
lf[[3]]<-cbind(subset(data_1, `Physical level`=="Active"),Subset="Active")
lf[[4]]<-cbind(subset(data_1, `Physical level`=="Inactive"),Subset="Inactive")
lf[[5]]<-cbind(subset(data_1, Ergometer=="Cycle"),Subset="Cycle")
lf[[6]]<-cbind(subset(data_1, Ergometer=="Treadmill"),Subset="Treadmill")
lf[[7]]<-cbind(subset(data_1, `AeT detection method`=="Lactate"),Subset="Lactate")
lf[[8]]<-cbind(subset(data_1, `AeT detection method`=="Gas analysis"),Subset="Gas analysis")
lf[[9]]<-cbind(subset(data_1, `FATmax detection method`=="Visual"),Subset="Visual")
lf[[10]]<-cbind(subset(data_1, `FATmax detection method`=="Mathematical"),Subset="Mathematical")
lf[[11]]<-cbind(subset(data_1, `VO2max protocol`=="Short"),Subset="Short")
lf[[12]]<-cbind(subset(data_1, `VO2max protocol`=="Long"),Subset="Long")
lf[[13]]<-cbind(subset(data_1, `FATmax protocol`=="Identical"),Subset="Identical")
lf[[14]]<-cbind(subset(data_1, `FATmax protocol`=="Additional"),Subset="Additional")
lf[[15]]<-cbind(subset(data_1, Outcome== "ml/min/kg"),Subset= "ml/min/kg")

data_1_outlier$Subset<-"ml/min/kg (w/o outliers)"
lf[[16]]<-data_1_outlier

```


```{r}
ef1<-list()
for (ii in c(1:13,15:16)) {
result <- loa_maker(sample = lf[[ii]]$sample, bias = lf[[ii]]$bias,V_bias = lf[[ii]]$V_bias,
                    logs2 = lf[[ii]]$logs2,V_logs2 = lf[[ii]]$V_logs2, rho = rho_1)
ef1[[ii]]<-list(pooled_bias = result[4], pooled_sd = sqrt(result[5] + result[6]),LOA_L = result[7], LOA_U = result[8], CI_L = result[9], CI_U = result[10],Studies=length( unique( lf[[ii]][["sample"]] ) ), Sample=length(unique(lf[[ii]][["Group within trial"]])),N=sum(lf[[ii]]$N), Subgroup=subgrupos[[ii]], Subset=unique(lf[[ii]]$Subset))
}
```


```{r}
ef1[[14]]<-list(pooled_bias =   lf[[14]][["bias"]], pooled_sd =sqrt(lf[[14]][["sd2"]])  ,LOA_L = lf[[14]][["bias"]]-sqrt(lf[[14]][["sd2"]])*1.96 , LOA_U =lf[[14]][["bias"]]+sqrt(lf[[14]][["sd2"]])*1.96  , CI_L = NA , CI_U = NA ,Studies=length( unique( lf[[14]][["sample"]] ) ),Sample=length(unique(lf[[14]][["Group within trial"]])),N=sum(lf[[14]]$N), Subgroup=subgrupos[[14]], Subset=unique(lf[[14]]$Subset))

```


```{r}
lf<-list()
lf[[1]]<-cbind(subset(data_2, Gender=="Male"),Subset="Male")
lf[[2]]<-cbind(subset(data_2, Gender=="Female"),Subset="Female")
lf[[3]]<-cbind(subset(data_2, `Physical level`=="Active"),Subset="Active")
lf[[4]]<-cbind(subset(data_2, `Physical level`=="Inactive"),Subset="Inactive")
lf[[5]]<-cbind(subset(data_2, Ergometer=="Cycle"),Subset="Cycle")
lf[[6]]<-cbind(subset(data_2, Ergometer=="Treadmill"),Subset="Treadmill")
lf[[7]]<-cbind(subset(data_2, `AeT detection method`=="Lactate"),Subset="Lactate")
lf[[8]]<-cbind(subset(data_2, `AeT detection method`=="Gas analysis"),Subset="Gas analysis")
lf[[9]]<-cbind(subset(data_2, `FATmax detection method`=="Visual"),Subset="Visual")
lf[[10]]<-cbind(subset(data_2, `FATmax detection method`=="Mathematical"),Subset="Mathematical")
lf[[11]]<-cbind(subset(data_2, `VO2max protocol`=="Short"),Subset="Short")
lf[[12]]<-cbind(subset(data_2, `VO2max protocol`=="Long"),Subset="Long")
lf[[13]]<-cbind(subset(data_2, `FATmax protocol`=="Identical"),Subset="Identical")
lf[[14]]<-cbind(subset(data_2, `FATmax protocol`=="Additional"),Subset="Additional")
lf[[15]]<-cbind(subset(data_2, Outcome== "%VO2max"),Subset= "%VO2max")

data_2_outlier$Subset<-"%VO2max (w/o outliers)"
lf[[16]]<-data_2_outlier


```


```{r}
ef2<-list()
for (ii in  c(1:13,15:16)) {
result <- loa_maker(sample = lf[[ii]]$sample, bias = lf[[ii]]$bias,V_bias = lf[[ii]]$V_bias,
                    logs2 = lf[[ii]]$logs2,V_logs2 = lf[[ii]]$V_logs2, rho = rho_2)
ef2[[ii]]<-list(pooled_bias = result[4], pooled_sd = sqrt(result[5] + result[6]),LOA_L = result[7], LOA_U = result[8], CI_L = result[9], CI_U = result[10],Studies=length(unique(lf[[ii]]$sample)),Sample=length(unique(lf[[ii]][["Group within trial"]])), N=sum(lf[[ii]]$N), Subgroup=subgrupos[[ii]], Subset=unique(lf[[ii]]$Subset))
}


```


```{r}

ef2[[14]]<-list(pooled_bias =   lf[[14]][["bias"]], pooled_sd =sqrt(lf[[14]][["sd2"]])  ,LOA_L = lf[[14]][["bias"]]-sqrt(lf[[14]][["sd2"]])*1.96 , LOA_U =lf[[14]][["bias"]]+sqrt(lf[[14]][["sd2"]])*1.96  , CI_L = NA , CI_U = NA ,Studies=length( unique( lf[[14]][["sample"]] ) ),Sample=length(unique(lf[[14]][["Group within trial"]])), N=sum(lf[[14]]$N), Subgroup=subgrupos[[14]], Subset=unique(lf[[14]]$Subset))

```


```{r}
library(forester)
library (plyr)
df_ef1 <- ldply (ef1, data.frame)
df_ef1 <- df_ef1 [,c(10,11,7:9,1:6)]
df_ef2 <- ldply (ef2, data.frame)
df_ef2 <- df_ef2 [,c(10,11,7:9,1:6)]
```


```{r}
source("forester2.R")
```


```{r}
colnames(df_ef1)<-c("Subgroup","Subset","Studies","Sample","N","Bias","sd_bias","LOA_L","LOA_U","CI_L","CI_U")
colnames(df_ef2)<-colnames(df_ef1)
library(ggplot2)


forester2(left_side_data = df_ef1[,1:5],estimate = df_ef1$Bias,ci_low = df_ef1$LOA_L,ci_high = df_ef1$LOA_U,display = F,xlim = c(-30, 25),point_sizes = 1,  point_shapes = 16, estimate_col_name = "Mean bias (95% LoA)", file_path = here::here("forester_plotfinal1.png"),render_as = "png", null_line_at1 = - 2.445 ,null_line_at2 = 2.445, font_family ="arial") 

#forester2(left_side_data = df_ef1[,1:5],estimate = df_ef1$Bias,ci_low = df_ef1$LOA_L,ci_high = df_ef1$LOA_U,display = F,xlim = c(-30, 25),point_sizes = 1,  point_shapes = 16, estimate_col_name = "Mean bias (95% LoA)", file_path = here::here("forester_plotfinal1.wmf"),render_as = "wmf", null_line_at1 = - 2.445 ,null_line_at2 = 2.445, font_family ="arial") 
```


```{r}

forester2(left_side_data = df_ef2[,1:5],estimate = df_ef2$Bias,ci_low = df_ef2$LOA_L,ci_high = df_ef2$LOA_U,display = F,xlim = c(-40, 20),point_sizes = 1, point_shapes = 16, file_path = here::here("forester_plotfinal2.png"), estimate_col_name = "Mean bias (95% LoA)", render_as = "png", null_line_at1 = -9.17 ,null_line_at2 = 9.17, font_family ="arial" )

#forester2(left_side_data = df_ef2[,1:5],estimate = df_ef2$Bias,ci_low = df_ef2$LOA_L,ci_high = df_ef2$LOA_U,display = F,xlim = c(-40, 20),point_sizes = 1, point_shapes = 16, file_path = here::here("forester_plotfinal2.wmf"), estimate_col_name = "Mean bias (95% LoA)", render_as = "wmf", null_line_at1 = -9.17 ,null_line_at2 = 9.17, font_family ="arial")


```


![Forest plots: Estimation of 95% Limits of Agreement by subgroup for ml/min/kg method](forester_plotfinal1.png)

![Forest plots: Estimation of 95% Limits of Agreement by subgroup for %VO2max method](forester_plotfinal2.png)


```{r}
library(officer)
library(flextable) 

df_ef1[,5:10]<-round(df_ef1[,5:10],2)
df_ef1%>%flextable::regulartable()%>%flextable::set_caption("Estimation of 95% Limits of Agreement by subgroup for ml/min/kg method")%>%hline(part = 'header', border = fp_border(color = "black", width = 3))%>%flextable::autofit()

```

```{r}
df_ef2[,5:10]<-round(df_ef2[,5:10],2)
df_ef2%>%flextable::regulartable()%>%flextable::set_caption("Estimation of 95% Limits of Agreement by subgroup for %VO2max method")%>%hline(part = 'header', border = fp_border(color = "black", width = 3))%>%flextable::autofit()
```

# Estimating the FATmax zones using multilevel meta-analyses, to be use to interpret the LoA

```{r}

Data0 <- read_excel("LoA Criteria_per article.xlsx")

#computing the difference between Upper and Lower FATmax zone limits, which yields the exercise intensity range for FATmax zone
#Due to the correlations between Upper and Lower FATmax zone limits, which derive from the same individual, metafor's "Mean change" ESs were used with an assumed correlation between the two limits of FATmax zone (unpublished data) = 0.96

Data0 <- escalc(measure="MC", m1i=FATmax_UL_Mean, sd1i=FATmax_UL_SD, 
                              m2i=FATmax_LL_Mean, sd2i=FATmax_LL_SD, ri=r_assumed, ni=n,data=Data0)


Data_1 <- subset(Data0, Unit=="ml/kg/min")
Data_2 <- subset(Data0, Unit=="%VO2peak")
```

# FATmax zone expressed in ml/kg/min

```{r, fig.width=8,fig.height=5.5}
###################################
#ml/kg/min
###################################
full.model_1 <- rma.mv(yi, 
                     vi, 
                     random = ~ 1 | Study/Group, 
                     tdist = TRUE, 
                     data = Data_1,
                     method = "REML", sigma2 = c(0,NA),
                     slab=paste(Study, Group))

summary(full.model_1, digits=3)
forest(full.model_1, header=TRUE, showweights=TRUE, order = "obs", alim = c(-5,15), clim = c(-5,15), xlim= c(-15,25), addcred = TRUE)
```

# FATmax zone expressed in %VO2max

```{r, fig.width=8,fig.height=5.5}
###################################
# %peak
###################################

full.model_2 <- rma.mv(yi, 
                       vi, 
                       random = ~ 1 | Study/Group, 
                       tdist = TRUE, 
                       data = Data_2,
                       method = "REML",
                       slab=paste(Study, Group))


summary(full.model_2, digits=3)
forest(full.model_2, header=TRUE, showweights=TRUE, order = "obs", alim = c(-10,30), clim = c(-10,30), xlim= c(-25,50), addcred = TRUE)
```
