# Supplementary material for: Factors Determining the Agreement between Aerobic Threshold and Point of Maximal Fat Oxidation: Follow-Up on a Systematic Review and Meta-Analysis on Association
Source: Int J Environ Res Public Health. 2022 Dec 27;20(1):453. doi: 10.3390/ijerph20010453 (PMC9819531; doi:10.3390/ijerph20010453)
Supplement: Supplementary file 1 [file ijerph-20-00453-s001.zip › ijerph-2007193-supplementary/forester2.R]

forester2<-function (left_side_data, estimate, ci_low, ci_high, ci_sep = " to ",
                     right_side_data = NULL, estimate_precision = 1, ggplot_width = 30,
                     null_line_at = 0, null_line_at1 = 0, null_line_at2 = 0, file_path = file.path(tempdir(), paste0("forester_plot.",
                                                                                                                     render_as)), dpi = 600, display = TRUE, font_family = "mono",
                     estimate_col_name = "Estimate", stripe_colour = "#eff3f2",
                     background_colour = "white", x_scale_linear = TRUE, xlim = NULL,
                     xbreaks = NULL, nudge_y = 0, nudge_x = 1, nudge_height = 0,
                     nudge_width = 0, justify = 0, arrows = FALSE, arrow_labels = c("Lower",
                                                                                    "Higher"), add_plot = NULL, add_plot_width = 1, add_plot_gap = FALSE,
                     point_sizes = 3, point_shapes = 16, center_ggplot = NULL,
                     lower_header_row = FALSE, render_as = "png")
{
  if (!length(justify) == 1) {
    justify <- c(justify[1:(length(justify) - 1)], 0, justify[length(justify)])
    justify <- matrix(justify, ncol = length(justify), nrow = nrow(left_side_data) +
                        3, byrow = TRUE)
    justify <- as.vector(justify)
  }
  if (lower_header_row == FALSE) {
    theme <- gridExtra::ttheme_minimal(core = list(fg_params = list(hjust = justify,
                                                                    x = (0.05 + (0.45/0.5) * justify), fontfamily = font_family),
                                                   bg_params = list(fill = c(rep(c(stripe_colour, background_colour),
                                                                                 length.out = nrow(left_side_data)), background_colour,
                                                                             background_colour, background_colour))), colhead = list(fg_params = list(hjust = 0,
                                                                                                                                                      x = 0.05, fontfamily = font_family), bg_params = list(fill = background_colour)))
  }
  else {
    theme <- gridExtra::ttheme_minimal(core = list(fg_params = list(hjust = justify,
                                                                    x = (0.05 + (0.45/0.5) * justify), fontfamily = font_family),
                                                   bg_params = list(fill = c(rep(c(background_colour,
                                                                                   stripe_colour), length.out = nrow(left_side_data)),
                                                                             background_colour, background_colour, background_colour))),
                                       colhead = list(fg_params = list(hjust = 0, x = 0.05,
                                                                       fontfamily = font_family, fill = background_colour),
                                                      bg_params = list(fill = background_colour)))
  }
  gdata <- data.frame(estimate = estimate, ci_low = ci_low,
                      ci_high = ci_high)
  if (lower_header_row) {
    gdata <- tibble::add_row(gdata, .before = 1)
  }
  if (is.null(right_side_data)) {
    tdata <- gdata
    tdata <- dplyr::mutate_all(tdata, ~sprintf(., fmt = paste0("%#.",
                                                               estimate_precision, "f")))
    tdata[tdata == "NA"] <- " "
    right_side_data <- data.frame(Estimate = ifelse(tdata$estimate ==
                                                      " ", " ", paste0(tdata$estimate, " (", tdata$ci_low,
                                                                       ci_sep, tdata$ci_high, ")")))
    colnames(right_side_data) <- estimate_col_name
  }
  find_width_mono <- function(data) {
    num_of_rows <- nrow(data)
    num_of_cols <- ncol(data)
    print_data <- dplyr::mutate_all(data, as.character)
    num_char_across <- 0
    width <- 0
    for (i in 1:num_of_cols) {
      for (j in 1:num_of_rows) {
        num_char_across[j] <- nchar(print_data[j, i])
      }
      width[i] <- max(max(num_char_across, na.rm = TRUE),
                      nchar(colnames(print_data)[i]), na.rm = TRUE)
    }
    return(sum(width, na.rm = TRUE))
  }
  find_width <- function(data) {
    num_of_rows <- nrow(data)
    num_of_cols <- ncol(data)
    print_data <- dplyr::mutate_all(data, as.character)
    width <- 0
    names <- colnames(print_data)
    for (i in 1:num_of_cols) {
      temp <- systemfonts::shape_string(print_data[[names[i]]],
                                        family = font_family)
      temp_col <- systemfonts::shape_string(names[i],
                                            family = font_family)
      width[i] <- max(max(temp$metrics$width, na.rm = TRUE),
                      temp_col$metrics$width, na.rm = TRUE)
    }
    return(sum(width, na.rm = TRUE)/7.2)
  }
  if (font_family == "mono") {
    left_width <- find_width_mono(left_side_data)
    right_width <- find_width_mono(right_side_data)
  }
  else {
    left_width <- find_width(left_side_data)
    right_width <- find_width(right_side_data)
  }
  total_width <- left_width + right_width + ggplot_width
  tdata_print <- left_side_data
  if (lower_header_row) {
    rbind.data.frame(colnames(tdata_print), tdata_print)
  }
  tdata_print$` ` <- paste(rep(" ", times = round(ggplot_width,
                                                  0)), collapse = "")
  tdata_print <- cbind(tdata_print, right_side_data)
  tdata_print <- tibble::add_row(tdata_print)
  tdata_print <- tibble::add_row(tdata_print)
  tdata_print <- tibble::add_row(tdata_print)
  tdata_print <- dplyr::mutate_all(tdata_print, as.character)
  tdata_print[is.na(tdata_print)] <- " "
  mono_column <- function(table, col) {
    col_indexes <- function(table, col, name = "core-fg") {
      l <- table$layout
      which(l$l == col & l$name == name)
    }
    ind <- col_indexes(table, col, "core-fg")
    for (i in ind) {
      table$grobs[i][[1]][["gp"]] <- grid::gpar(fontfamily = "mono")
    }
    return(table)
  }
  white_column <- function(table, col) {
    col_indexes <- function(table, col, name = "core-bg") {
      l <- table$layout
      which(l$l == col & l$name == name)
    }
    ind <- col_indexes(table, col, "core-bg")
    ind_fg <- col_indexes(table, col, "core-fg")
    for (i in ind) {
      table$grobs[i][[1]][["gp"]] <- grid::gpar(fill = background_colour,
                                                col = background_colour)
    }
    for (i in ind_fg) {
      table$grobs[i][[1]][["gp"]] <- grid::gpar(fontfamily = "mono")
    }
    return(table)
  }
  gdata$row_num <- (nrow(gdata) - 1):0
  h_adj <- dplyr::case_when(font_family == "mono" ~ 0.2, font_family ==
                              "serif" ~ 0.43, font_family == "sans" ~ 0.37, TRUE ~
                              0)
  h_adj <- nudge_y + h_adj
  slope_adj <- dplyr::case_when(font_family == "mono" ~ -0.175,
                                font_family == "serif" ~ -0.19, font_family == "sans" ~
                                  -0.16, TRUE ~ 0)
  font_adj <- 0.3 + h_adj + log(nrow(gdata)) * slope_adj
  y_low <- -0.5 + font_adj + -0.1381 * log(nrow(gdata))
  y_high <- 1.017 * nrow(gdata) - 0.6
  gdata$shape <- point_shapes
  gdata$sizes <- point_sizes
  g_oob <- tibble::tibble()
  if (!is.null(xlim)) {
    oob_arrows <- gdata
    oob_arrows$x_low <- xlim[1]
    oob_arrows$x_high <- xlim[2]
    ra <- sum(oob_arrows$ci_high > oob_arrows$x_high, na.rm = T) >
      0
    la <- sum(oob_arrows$ci_low < oob_arrows$x_low, na.rm = T) >
      0
    if (ra) {
      right_arrows <- dplyr::select(dplyr::filter(oob_arrows,
                                                  ci_high > .data$x_high), start = estimate, end = .data$x_high,
                                    y = .data$row_num)
    }
    if (la) {
      left_arrows <- dplyr::select(dplyr::filter(oob_arrows,
                                                 ci_low < .data$x_low), start = estimate, end = .data$x_low,
                                   y = .data$row_num)
    }
    if (ra && !la) {
      g_oob <- right_arrows
    }
    else if (!ra && la) {
      g_oob <- left_arrows
    }
    else if (ra && la) {
      g_oob <- rbind.data.frame(right_arrows, left_arrows)
    }
  }
  center <- ggplot2::ggplot() + ggplot2::geom_point(data = gdata,
                                                    ggplot2::aes(y = row_num, x = estimate, size = sizes,
                                                                 shape = shape), na.rm = TRUE) + ggplot2::geom_errorbarh(data = gdata,
                                                                                                                         ggplot2::aes(y = row_num, xmin = ci_low, xmax = ci_high),
                                                                                                                         height = 0.25, na.rm = TRUE) + ggplot2::theme_classic() +
    ggplot2::theme(axis.title.y = ggplot2::element_blank(),
                   axis.text.y = ggplot2::element_blank(), axis.ticks.y = ggplot2::element_blank(),
                   axis.line.y = ggplot2::element_blank(), axis.ticks.length.x = grid::unit(0.07,
                                                                                            "in"), text = ggplot2::element_text(family = font_family,
                                                                                                                                size = 12), panel.background = ggplot2::element_rect(fill = "transparent"),
                   plot.background = ggplot2::element_rect(fill = "transparent",
                                                           color = NA), panel.grid.major = ggplot2::element_blank(),
                   panel.grid.minor = ggplot2::element_blank(), legend.background = ggplot2::element_rect(fill = "transparent"),
                   legend.box.background = ggplot2::element_rect(fill = "transparent")) +
    ggplot2::geom_vline(xintercept = null_line_at, linetype = "dashed") +
    ggplot2::geom_vline(xintercept = null_line_at1, linetype = "dashed", colour="darkred", size=0.4) +
    ggplot2::geom_vline(xintercept = null_line_at2, linetype = "dashed", colour="darkred", size=.4) +
    ggplot2::scale_y_continuous(expand = c(0, 0)) + ggplot2::scale_shape_identity() +
    ggplot2::scale_size_identity() + ggplot2::xlab("")
  if (nrow(g_oob) > 0) {
    center <- center + ggplot2::geom_segment(data = g_oob,
                                             ggplot2::aes(x = start, xend = end, y = y, yend = y),
                                             arrow = ggplot2::arrow(angle = 15, type = "closed",
                                                                    length = grid::unit(0.1, "in")))
  }
  if (is.null(xlim)) {
    center <- center + ggplot2::coord_cartesian(ylim = c(y_low,
                                                         y_high))
  }
  else {
    center <- center + ggplot2::coord_cartesian(ylim = c(y_low,
                                                         y_high), xlim = xlim)
  }
  if (x_scale_linear) {
    if (is.null(xbreaks)) {
      center <- center + ggplot2::scale_x_continuous(labels = scales::number_format(accuracy = 0.1),
                                                     expand = c(0, 0))
    }
    else {
      center <- center + ggplot2::scale_x_continuous(labels = scales::number_format(accuracy = 0.1),
                                                     breaks = xbreaks, expand = c(0, 0))
    }
  }
  else {
    if (is.null(xbreaks)) {
      center <- center + ggplot2::scale_x_log10(labels = scales::number_format(accuracy = 0.1),
                                                expand = c(0, 0))
    }
    else {
      center <- center + ggplot2::scale_x_log10(labels = scales::number_format(accuracy = 0.1),
                                                breaks = xbreaks, expand = c(0, 0))
    }
  }
  if (!is.null(center_ggplot)) {
    center <- center_ggplot
  }
  if (arrows == TRUE) {
    xlab_df <- data.frame(text = arrow_labels, x = xlim,
                          y = c(0, 0), hjust = c(0, 1))
    a_small_amount <- abs(xlim[1] - xlim[2])/35
    if (x_scale_linear == TRUE) {
      arrow_df <- data.frame(id = c(1, 2), xstart = c(null_line_at -
                                                        a_small_amount, null_line_at + a_small_amount),
                             xend = c(xlim[1] + a_small_amount, xlim[2] -
                                        a_small_amount), y = c(1, 1))
    }
    else {
      arrow_df <- data.frame(id = c(1, 2), xstart = c(null_line_at -
                                                        a_small_amount, null_line_at + a_small_amount),
                             xend = c(xlim[1], xlim[2]), y = c(1, 1))
    }
    arrows_plot <- ggplot2::ggplot() + ggplot2::geom_segment(data = arrow_df,
                                                             ggplot2::aes(x = .data$xstart, xend = .data$xend,
                                                                          y = .data$y, yend = .data$y), arrow = ggplot2::arrow(angle = 15,
                                                                                                                               type = "closed", length = grid::unit(0.1, "in"))) +
      ggplot2::geom_text(data = xlab_df, ggplot2::aes(x = .data$x,
                                                      y = .data$y, label = .data$text, hjust = .data$hjust),
                         family = font_family, size = 3) + ggplot2::scale_y_continuous(expand = c(0,
                                                                                                  0), limits = c(-0.5, 1.75)) + ggplot2::scale_x_continuous(expand = c(0,
                                                                                                                                                                       0), limits = xlim) + ggplot2::theme(panel.background = ggplot2::element_rect(fill = "transparent"),
                                                                                                                                                                                                           plot.background = ggplot2::element_rect(fill = "transparent",
                                                                                                                                                                                                                                                   color = NA), panel.grid.major = ggplot2::element_blank(),
                                                                                                                                                                                                           panel.grid.minor = ggplot2::element_blank(), legend.background = ggplot2::element_rect(fill = "transparent"),
                                                                                                                                                                                                           legend.box.background = ggplot2::element_rect(fill = "transparent"),
                                                                                                                                                                                                           panel.border = ggplot2::element_blank(), axis.title.y = ggplot2::element_blank(),
                                                                                                                                                                                                           axis.text.y = ggplot2::element_blank(), axis.ticks.y = ggplot2::element_blank(),
                                                                                                                                                                                                           axis.line.y = ggplot2::element_blank(), axis.title.x = ggplot2::element_blank(),
                                                                                                                                                                                                           axis.text.x = ggplot2::element_blank(), axis.ticks.x = ggplot2::element_blank(),
                                                                                                                                                                                                           axis.line.x = ggplot2::element_blank())
    if (x_scale_linear == FALSE) {
      arrows_plot <- arrows_plot + ggplot2::scale_x_log10(expand = c(0,
                                                                     0), limits = xlim)
    }
  }
  png_width <- total_width/10 + nudge_x
  png_height <- (nrow(gdata) + 3)/3.8
  if (is.null(add_plot)) {
    table_final <- mono_column(gridExtra::tableGrob(tdata_print,
                                                    theme = theme, rows = NULL), ncol(left_side_data) +
                                 1)
    table_final$widths[ncol(left_side_data) + 1] <- grid::unit(ggplot_width/10,
                                                               "in")
    table_final$heights <- grid::unit(rep(0.255, times = length(table_final$heights)),
                                      "in")
    final <- patchwork::wrap_elements(table_final) + patchwork::inset_element(center,
                                                                              align_to = "full", left = (left_width/total_width),
                                                                              right = ((ggplot_width + left_width)/total_width),
                                                                              top = 1, bottom = 0.35/nrow(gdata))
    if (arrows == TRUE) {
      final <- final + patchwork::inset_element(arrows_plot,
                                                align_to = "full", left = (left_width/total_width),
                                                right = ((ggplot_width + left_width)/total_width),
                                                top = 1.5/nrow(gdata), bottom = 0)
    }
  }
  else {
    tdata_print$`  ` <- paste(rep(" ", times = round(ggplot_width,
                                                     0)), collapse = "")
    table_final <- mono_column(gridExtra::tableGrob(tdata_print,
                                                    theme = theme, rows = NULL), ncol(left_side_data) +
                                 1)
    table_final <- white_column(table_final, ncol(table_final))
    table_final$widths[ncol(left_side_data) + 1] <- grid::unit(ggplot_width/10,
                                                               "in")
    table_final$widths[ncol(table_final)] <- grid::unit(ggplot_width/10,
                                                        "in")
    table_final$heights <- grid::unit(rep(0.255, times = length(table_final$heights)),
                                      "in")
    new_full_width <- total_width + ggplot_width
    png_width <- new_full_width/10 + nudge_x
    if (add_plot_gap) {
      add_plot <- add_plot + ggplot2::scale_y_continuous(limits = c(y_low,
                                                                    y_high), expand = c(0, 0)) + ggplot2::theme_classic() +
        ggplot2::theme(axis.title.y = ggplot2::element_text(colour = "transparent"),
                       axis.text.y = ggplot2::element_text(colour = "transparent"),
                       axis.ticks.y = ggplot2::element_line(colour = "transparent"),
                       axis.line.y = ggplot2::element_line(colour = "transparent"),
                       axis.title.x = ggplot2::element_text(colour = "transparent"),
                       axis.text.x = ggplot2::element_text(colour = "transparent"),
                       axis.ticks.x = ggplot2::element_line(colour = "transparent"),
                       axis.line.x = ggplot2::element_line(colour = "transparent"),
                       panel.background = ggplot2::element_rect(fill = "transparent"),
                       plot.background = ggplot2::element_rect(fill = "transparent",
                                                               color = NA), panel.grid.major = ggplot2::element_blank(),
                       panel.grid.minor = ggplot2::element_blank(),
                       legend.background = ggplot2::element_rect(fill = "transparent"),
                       legend.box.background = ggplot2::element_rect(fill = "transparent"),
                       legend.position = "none")
    }
    else {
      add_plot <- add_plot + ggplot2::scale_y_continuous(limits = c(y_low,
                                                                    y_high), expand = c(0, 0)) + ggplot2::theme_classic() +
        ggplot2::theme(axis.title.x = ggplot2::element_text(colour = "transparent"),
                       axis.text.x = ggplot2::element_text(colour = "transparent"),
                       axis.ticks.x = ggplot2::element_line(colour = "transparent"),
                       axis.line.x = ggplot2::element_line(colour = "transparent"),
                       axis.title.y = ggplot2::element_blank(), axis.text.y = ggplot2::element_blank(),
                       axis.ticks.y = ggplot2::element_blank(), axis.line.y = ggplot2::element_blank(),
                       panel.background = ggplot2::element_rect(fill = "transparent"),
                       plot.background = ggplot2::element_rect(fill = "transparent",
                                                               color = NA), panel.grid.major = ggplot2::element_blank(),
                       panel.grid.minor = ggplot2::element_blank(),
                       legend.background = ggplot2::element_rect(fill = "transparent"),
                       legend.box.background = ggplot2::element_rect(fill = "transparent"),
                       legend.position = "none")
    }
    final <- patchwork::wrap_elements(table_final) + patchwork::inset_element(center,
                                                                              align_to = "full", left = (left_width/new_full_width),
                                                                              right = ((ggplot_width + left_width)/new_full_width),
                                                                              top = 1, bottom = 0.35/nrow(gdata)) + patchwork::inset_element(add_plot,
                                                                                                                                             align_to = "full", left = total_width/new_full_width,
                                                                                                                                             right = 1, top = 1, bottom = 0.35/nrow(gdata))
    if (arrows == TRUE) {
      final <- final + patchwork::inset_element(arrows_plot,
                                                align_to = "full", left = (left_width/new_full_width),
                                                right = ((ggplot_width + left_width)/new_full_width),
                                                top = 1.5/nrow(gdata), bottom = 0)
    }
  }
  if (!(render_as == "rmarkdown")) {
    ggplot2::ggsave(dpi = dpi, height = png_height + nudge_height,
                    width = png_width + nudge_width, units = "in", filename = file_path,
                    device = render_as)
    if (display == TRUE) {
      system(paste0("open \"", file_path, "\""))
    }
  }
  else {
    final
  }
}
