# Supplementary material for: Factors Determining the Agreement between Aerobic Threshold and Point of Maximal Fat Oxidation: Follow-Up on a Systematic Review and Meta-Analysis on Association
Source: Int J Environ Res Public Health. 2022 Dec 27;20(1):453. doi: 10.3390/ijerph20010453 (PMC9819531; doi:10.3390/ijerph20010453)
Supplement: Supplementary file 1 [file ijerph-20-00453-s001.zip › ijerph-2007193-supplementary/LoA Criteria_per article.xlsx]

## Sheet: FATmax Zone
Study	Group	n	Sex	PA	Nutritional_S	GXT_protocol	Ergometer	FATmax_AP	Unit	FATmax_LL_Mean	FATmax_LL_SD	FATmax_UL_Mean	FATmax_UL_SD	FATmax_mean	FATmax_SD	r_assumed
Emerenziani et al. 2019	e	16	Women	Inactive	Obese	Short	Treadmill	Polynomial	ml/kg/min	12.7	2	18.2	2	15.9	1.7	0.96
Emerenziani et al. 2019	f	20	Women	Inactive	Obese	Short	Treadmill	Polynomial	ml/kg/min	12	2.4	17.4	4.5	14.9	2.5	0.96
Emerenziani et al. 2019	g	16	Women	Inactive	Obese	Short	Treadmill	Polynomial	ml/kg/min	12.9	1.7	16.7	2.7	14.6	2.1	0.96
Gonzalez-Haro et al. 2007	a	11	Men	Active	Lean	Short	Cycle-ergometer	NS	%VO2peak	42.6	5.3	62.6	5.3	52.6	5.3	0.96
Gonzalez-Haro et al. 2007	b	4	Women	Active	Lean	Short	Cycle-ergometer	NS	%VO2peak	49.3	0.8	69.3	0.8	59.3	0.8	0.96
Gonzalez-Haro et al. 2007	c	11	Men	Active	Lean	Short	Cycle-ergometer	NS	%VO2peak	44.2	6.5	62.3	7.2	52.3	7.2	0.96
Gonzalez-Haro et al. 2007	d	4	Men	Active	Lean	Short	Cycle-ergometer	NS	%VO2peak	33.6	5.2	53	4.4	43	4.4	0.96
Achten and Jeukendrup. 2002	a	18	Men	Active	Lean	Short	Cycle-ergometer	Polynomial	%VO2peak	55	3	72	4	64	4	0.96
